# Supplementary material for: The Fibrinogen-like Domain of ANGPTL3 Facilitates Lipolysis in 3T3-L1 Cells by Activating the Intracellular Erk Pathway
Source: Biomolecules. 2022 Apr 16;12(4):585. doi: 10.3390/biom12040585 (PMC9028860; doi:10.3390/biom12040585)
Supplement: Supplementary file 1 [file biomolecules-12-00585-s001.zip]

Archive with 1 entries (1 files):
- SuppFigure1.png
